# Supplementary material for: Ketamine’s Therapeutic Role in Substance Use Disorders: A Narrative Review
Source: NeuroSci. 2025 Aug 27;6(3):83. doi: 10.3390/neurosci6030083 (PMC12452417; doi:10.3390/neurosci6030083)
Supplement: Supplementary file 1 [file neurosci-06-00083-s001.zip]

Archive with 1 entries (1 files):
- neurosci-3790759-supplementary.pdf
